# Supplementary material for: Structure-based model for light-harvesting properties of nucleic acid nanostructures
Source: Nucleic Acids Res. 2013 Dec 5;42(4):2159–70. doi: 10.1093/nar/gkt1269 (PMC3936709; doi:10.1093/nar/gkt1269)
Supplement: Supplementary Data [file supp_gkt1269_suppl_data.zip]

Archive with 2 entries (2 files):
- nar-02976-f-2013-File010.zip
- nar-02976-f-2013-File009.pdf
